# Supplementary material for: Zearalenone Promotes Hepatic Stellate Cell Activation and Early Profibrotic Tendency in the Liver
Source: Biomolecules. 2026 Apr 26;16(5):644. doi: 10.3390/biom16050644 (PMC13204578; doi:10.3390/biom16050644)
Supplement: Supplementary file 1 [file biomolecules-16-00644-s001.zip]

Archive with 1 entries (1 files):
- biomolecules-4249505 -Supplementary Material.pdf
